# Supplementary material for: Validation of “creactability” scale in football: a Rasch modeling approach
Source: Front Sports Act Living. 2025 Aug 26;7:1521073. doi: 10.3389/fspor.2025.1521073 (PMC12417516; doi:10.3389/fspor.2025.1521073)
Supplement: Supplementary file 1 [file Supplementaryfile1.xlsx]

## Sheet: 데이터
ID	Quickness_1	Quickness_2	Quickness_3	Creativity_1	Creativity_2	Creativity_3	Adaptability_1	Adaptability_2	Adaptability_3
1	2	1	2	2	3	2	3	5	4
2	2	5	2	6	5	5	4	3	3
3	3	5	2	3	4	4	4	4	5
4	1	2	1	2	3	3	3	5	4
5	3	5	3	4	4	4	4	4	5
6	3	4	2	4	4	5	3	2	4
7	3	4	2	4	4	5	3	4	5
8	1	3	1	2	2	2	2	3	3
9	1	3	1	2	3	2	2	3	3
10	5	6	5	6	5	5	5	6	6
11	4	5	4	5	5	5	4	5	5
12	2	3	3	4	3	3	2	5	4
13	3	4	6	5	4	4	5	6	6
14	5	6	6	6	5	5	5	6	6
15	3	4	3	4	2	4	4	2	3
16	3	5	4	3	2	2	3	3	5
17	5	5	5	4	5	5	5	5	6
18	2	3	2	3	4	3	2	2	3
19	2	3	2	3	3	2	2	3	3
20	6	6	6	6	5	5	5	6	6
21	5	5	3	5	4	4	4	4	5
22	2	3	2	4	3	3	3	4	4
23	1	3	1	2	2	2	2	2	3
24	2	3	2	3	3	2	3	4	4
25	1	4	1	2	2	2	2	2	3
26	7	6	6	6	6	6	5	6	6
27	3	6	3	4	5	5	4	3	4
28	5	5	5	5	4	4	3	5	5
29	5	6	5	5	5	5	5	5	6
30	5	6	6	5	5	5	5	5	6
31	4	4	5	4	4	4	4	5	6
32	5	6	6	5	4	5	5	5	6
33	5	6	5	5	5	5	5	5	6
34	5	6	5	5	5	5	5	5	6
35	5	6	5	5	4	4	4	5	5
36	3	5	4	4	3	4	3	4	5
37	1	3	2	2	2	2	2	2	3
38	1	3	2	2	2	2	2	2	3
39	3	5	4	4	4	3	3	3	4
40	3	5	4	4	4	3	3	5	5
41	5	5	5	5	6	6	7	5	5
42	5	6	5	6	6	6	6	6	5
43	7	5	6	6	6	6	6	5	7
44	7	6	6	7	7	7	7	6	6
45	5	5	6	6	6	6	6	6	6
46	7	7	6	7	6	6	6	6	7
47	6	6	5	7	6	7	6	5	4
48	5	6	5	6	6	6	6	6	6
49	4	6	5	6	6	6	6	6	6
50	6	6	6	6	6	6	6	6	6
51	6	6	6	7	7	7	6	6	7
52	4	6	5	5	5	5	6	5	4
53	4	4	5	5	5	5	5	5	4
54	6	6	5	7	7	7	7	7	5
55	4	6	4	5	5	5	5	6	4
56	4	6	4	5	5	5	5	4	5
57	5	5	5	6	6	5	6	6	6
58	7	6	7	7	7	7	6	6	6
59	2	3	3	4	4	4	4	4	4
60	5	4	5	5	7	5	5	6	5
61	7	6	7	7	7	7	7	6	5
62	5	5	5	6	6	6	6	6	5
63	4	5	4	5	5	5	6	5	6
64	7	6	6	6	6	6	6	6	6
65	6	7	5	6	6	6	7	5	5
66	4	5	5	5	5	6	6	5	4
67	4	4	5	5	5	5	5	5	4
68	3	5	5	5	4	5	5	5	4
69	3	4	4	4	4	4	5	5	4
70	1	1	3	4	4	4	4	4	4
71	2	3	3	4	4	3	4	4	4
72	2	3	3	4	4	3	4	4	4
73	3	5	4	4	4	4	5	5	4
74	5	5	5	4	5	4	5	6	6
75	4	5	4	4	5	4	5	6	5
76	3	4	4	4	4	3	4	4	4
77	4	4	4	4	5	4	4	7	4
78	4	4	5	6	7	6	4	3	4
79	4	4	5	5	4	4	6	7	6
80	4	4	5	5	5	4	5	3	5
81	4	5	5	4	5	5	4	4	4
82	6	6	6	6	5	6	5	6	6
83	6	6	6	6	7	7	5	5	6
84	6	6	6	6	5	6	5	6	6
85	4	4	4	4	4	4	4	4	4
86	4	5	5	5	4	5	5	5	5
87	7	7	7	7	5	7	5	6	7
88	7	7	7	7	5	7	5	7	6
89	5	5	6	5	5	6	4	4	5
90	6	5	6	5	6	6	5	6	6
91	7	6	6	6	6	7	5	6	7
92	4	4	4	4	4	4	4	5	5
93	5	5	5	5	5	5	5	6	5
94	6	6	6	5	5	5	6	4	5
95	6	6	7	5	5	4	6	6	5
96	6	7	7	5	5	5	4	3	5
97	5	5	4	4	5	5	5	7	5
98	3	3	4	4	5	3	4	4	3
99	4	4	4	4	5	3	5	4	4
100	4	4	4	4	4	4	5	4	4
101	4	4	4	4	4	4	4	4	4
102	5	5	5	4	4	3	2	3	4
103	6	7	6	6	6	7	6	6	7
104	6	7	6	6	6	7	5	5	6
105	5	5	4	4	4	5	4	4	5
106	3	3	2	3	3	4	3	4	3
107	6	7	6	6	5	6	5	5	6
108	6	6	6	6	6	7	6	6	6
109	3	3	3	3	3	4	2	2	2
110	3	3	3	3	3	3	2	2	2
111	6	6	5	5	5	6	6	6	7
112	3	3	3	3	3	3	3	3	3
113	3	3	3	3	3	3	2	2	3
114	3	3	3	3	3	3	3	3	3
115	3	2	2	3	3	3	3	3	3
116	6	6	5	5	6	6	6	6	7
117	4	3	3	3	3	3	3	3	3
118	4	4	3	4	4	5	5	5	4
119	4	4	3	4	4	4	2	1	3
120	3	3	2	2	2	3	2	2	2
121	3	3	3	3	3	3	3	3	3
122	3	3	3	3	3	3	3	3	3
123	7	6	7	7	6	6	7	7	7
124	4	5	4	5	4	5	4	5	5
125	4	4	4	4	4	4	4	5	4
126	4	4	4	4	4	4	4	4	4
127	3	3	2	3	3	3	3	3	3
128	3	3	3	3	3	3	3	3	3
129	6	6	5	5	5	6	6	6	6
130	4	4	4	4	3	4	4	4	4
131	4	4	4	4	4	4	5	6	5
132	7	7	6	6	6	6	6	7	7
133	3	2	2	3	3	3	3	3	3
134	5	4	4	4	4	4	4	5	5
135	3	3	2	3	3	3	3	3	3
136	4	4	5	4	4	4	4	5	4
137	5	5	6	6	4	6	4	6	4
138	3	4	5	4	3	4	3	4	3
139	5	5	6	5	4	5	4	5	5
140	2	3	3	4	3	3	2	3	4
141	5	6	6	6	6	6	5	6	6
142	1	2	2	3	3	3	2	3	3
143	3	3	3	3	3	4	3	3	3
144	6	6	6	6	6	6	6	6	6
145	6	7	7	7	7	7	7	7	6
146	6	6	6	7	6	5	6	7	6
147	5	5	6	6	4	5	4	5	3
148	6	6	6	6	6	6	6	7	6
149	5	5	5	5	5	5	5	6	5
150	6	6	6	7	6	6	6	6	6
151	2	2	2	2	3	3	3	3	3
152	2	2	2	2	3	2	3	2	2
153	5	4	5	4	4	4	4	5	5
154	4	5	5	4	4	3	3	4	4
155	3	3	4	3	4	3	3	4	4
156	3	4	3	3	3	4	3	4	4
157	5	5	5	5	4	3	4	5	5
158	6	6	6	6	5	5	5	6	6
159	7	7	7	7	6	6	6	6	7
160	7	7	7	7	7	7	6	6	7
161	7	7	7	7	7	7	7	6	7
162	6	5	7	6	6	5	6	4	6
163	4	4	5	5	5	4	3	4	5
164	5	4	5	5	4	4	3	4	4
165	5	5	6	6	5	5	5	5	5
166	5	5	5	5	5	3	3	3	4
167	6	6	7	6	6	5	6	6	6
168	6	5	6	5	5	4	5	6	6
169	2	2	3	2	3	2	3	3	3
170	1	2	1	2	2	2	2	3	3
171	6	5	5	5	5	5	5	6	5
172	5	6	3	5	5	5	5	5	5
173	5	5	5	3	3	2	4	4	4
174	5	5	6	3	3	5	3	4	6
175	3	3	3	5	6	5	4	3	4
176	3	3	5	6	5	6	4	5	3
177	2	2	3	3	3	5	5	3	5
178	5	5	5	6	5	3	5	3	4
179	2	3	6	3	5	3	3	4	4
180	6	5	6	6	3	5	4	6	5
181	6	6	3	5	5	5	3	4	4
182	6	7	6	5	5	5	4	5	6
183	5	6	6	3	6	5	5	4	4
184	2	3	3	5	3	3	5	3	3
185	6	6	2	3	3	5	5	5	5
186	3	5	5	6	5	3	3	6	3
187	2	3	5	3	5	6	4	4	5
188	3	5	3	5	5	6	3	5	4
189	6	2	5	5	3	5	4	4	6
190	3	2	5	6	5	2	4	5	6
191	3	2	6	5	3	5	3	3	3
192	2	3	3	5	5	5	3	4	2
193	3	3	3	3	5	3	4	5	5
194	5	2	6	5	6	5	4	5	5
195	5	5	3	6	5	3	5	5	5
196	5	5	5	6	5	6	4	2	4
197	5	6	3	3	3	5	5	5	5
198	6	5	6	5	6	3	5	6	3
199	6	6	3	3	5	5	5	4	5
200	2	2	3	5	5	5	4	7	6
201	5	5	5	6	6	3	4	5	3
202	6	6	6	5	3	5	6	5	6
203	3	2	6	3	5	5	6	5	2
204	6	5	5	5	5	6	4	4	3
205	5	5	6	5	3	3	4	5	4
206	3	2	5	6	6	3	2	4	5
207	2	2	3	3	3	2	4	3	5
208	3	3	3	5	6	3	3	4	5
209	3	2	3	3	3	3	3	3	3
210	2	2	3	3	3	3	4	3	3
211	5	4	4	4	4	4	4	5	4
212	4	5	4	4	4	5	5	5	5
213	7	7	6	6	6	6	6	5	6
214	6	7	6	5	5	6	6	6	6
215	5	5	5	4	5	5	5	4	4
216	7	7	6	6	6	6	7	5	5
217	2	3	3	3	3	3	4	4	3
218	5	5	6	5	5	5	6	5	6
219	5	5	5	6	5	5	6	6	5
220	2	2	4	3	3	4	3	3	4
221	6	5	5	4	5	5	5	5	5
222	5	5	5	5	4	4	5	5	5
223	3	3	4	3	3	3	4	4	4
224	7	7	7	6	6	6	7	6	6
225	4	5	4	4	4	3	4	5	4
226	6	6	5	5	5	5	5	5	5
227	5	6	5	5	5	5	5	5	5
228	4	5	4	5	5	5	4	5	5
229	5	5	5	3	3	5	4	5	5
230	6	6	5	4	4	5	5	6	5
231	6	6	5	5	5	5	5	6	6
232	3	4	4	3	3	4	3	3	4
233	4	5	4	3	4	5	4	5	5
234	5	5	5	4	4	5	4	6	5
235	4	5	4	5	4	4	5	6	4
236	2	3	3	3	3	3	4	6	3
237	5	4	5	4	4	5	5	5	5
238	7	7	6	5	5	6	6	6	6
239	5	4	5	5	5	5	4	5	5
240	6	5	5	6	5	6	5	5	6
241	7	6	6	6	6	6	6	5	6
